# Supplementary material for: Antimicrobial Activity of Clove (Syzygium aromaticum) Essential Oil in Meat and Meat Products: A Systematic Review
Source: Antibiotics (Basel). 2025 May 11;14(5):494. doi: 10.3390/antibiotics14050494 (PMC12108159; doi:10.3390/antibiotics14050494)
Supplement: Supplementary file 1 [file antibiotics-14-00494-s001.zip]

Archive with 1 entries (1 files):
- antibiotics-3602585-supplementary.pdf
